# Supplementary material for: Impacts of Reducing Protein Content in Milk Replacer on Growth Performance and Health of Young Calves
Source: Animals (Basel). 2022 Jul 8;12(14):1756. doi: 10.3390/ani12141756 (PMC9312336; doi:10.3390/ani12141756)
Supplement: Supplementary file 1 [file animals-12-01756-s001.zip]

Archive with 1 entries (1 files):
- animals-1742746-supplementary.pdf
